# Supplementary material for: Metabolomics and Molecular Networking to Characterize the Chemical Space of Four Momordica Plant Species
Source: Metabolites. 2021 Nov 8;11(11):763. doi: 10.3390/metabo11110763 (PMC8619687; doi:10.3390/metabo11110763)
Supplement: Supplementary file 1 [file metabolites-11-00763-s001.zip]

Archive with 1 entries (1 files):
- metabolites-1418225-supplementary.pdf
